# Supplementary material for: Development of a Methodology for Determination of Dioxins and Dioxin-like PCBs in Meconium by Gas Chromatography Coupled to High-Resolution Mass Spectrometry (GC-HRMS)
Source: Molecules. 2023 Jun 26;28(13):5006. doi: 10.3390/molecules28135006 (PMC10343527; doi:10.3390/molecules28135006)
Supplement: Supplementary file 1 [file molecules-28-05006-s001.zip]

Archive with 1 entries (1 files):
- molecules-2448740-supplementary.pdf
